# Supplementary material for: Association of CSF GAP-43 and APOE ε4 with Cognition in Mild Cognitive Impairment and Alzheimer’s Disease
Source: Cells. 2022 Dec 21;12(1):13. doi: 10.3390/cells12010013 (PMC9818551; doi:10.3390/cells12010013)
Supplement: Supplementary file 1 [file cells-12-00013-s001.zip]

Archive with 1 entries (1 files):
- cells-1949640-supplementary.pdf
